# Supplementary material for: Strategies and challenges in containing antimicrobial resistance in East Africa: a focus on laboratory-based surveillance
Source: Antimicrob Resist Infect Control. 2025 Nov 7;14:134. doi: 10.1186/s13756-025-01662-y (PMC12593786; doi:10.1186/s13756-025-01662-y)
Supplement: Supplementary file 1 — Supplementary Material 1 [file 13756_2025_1662_MOESM1_ESM.xlsx]

## Sheet: DATABASE
1. Strengthen Governance		KENYA	BURUNDI	UGANDA	RWANDA	TANZANIA	SOUTH SUDAN
	1.1 Has a governance structure for AMR been defined that includes the following?
	1.1.1 Multisectorial coordinating mechanism(s) endorsed at ministerial level.	YES	YES	NO	YES	YES	NO
	1.1.2 Multisectorial coordinating mechanism (s) established.	YES	YES	NO	YES	YES	NO
	1.1.3 Functional AMR secretariat to support the multisectorial coordinating mechanism(s).	YES	YES	NO	NO	YES	YES
	1.1.4 TWG (s) as needed.	YES	NO	NO	NO	YES	NO
	1.1.5 Subnational governance structure if needed.	YES	NO	NO	YES	NO	NO
	1.1.6 Dedicated funding to support the multisectorial coordinating mechanism(s) and secretariat.	NO	NO	NO	YES	NO	NO
	1.1.7 Communication and feedback with other relevant national committees.	YES	NO	YES	YES	YES	NO
	1.2 Are the national multisectorial coordinating mechanism(s) memberships and TORs defined.
	1.2.1 Does the memberships include all relevant sectors?	YES	NO	YES	YES	YES	NO
	1.2.2 Does the multisectorial coordinating mechanism(s) have decision-making authority.	YES	NO	NO	YES	YES	YES
	1.2.3 Do TORs include reporting responsabilities?	YES	NO	NO	YES	YES	YES
	1.2.4 Do TORs include annual review (at minimum) of NAP implementation progress and annual TrACSS submission to WHO?	YES	NO	NO	YES	YES	NO
	1.2.5 Is there gender balance in the multiscetorial coordinating mechanism(s).	YES	NO	NO	YES	YES	NO
	1.3 Are the TWG(s) membership and TORs defined?
	1.3.1 Does the membership include technical experts from the main relevant area(s)?	YES	NO	YES	YES	YES	NO
	1.3.2 Are the responsabilities of the members defined? Who takes the lead? Who are the members?What are the responsabilities of the leader/chair? What are the responsabilities of the members?	YES	NO	NO	YES	YES	NO
	1.3.3 Are the deliverables defined?	YES	NO	NO	YES	YES	NO
	1.3.4 Are the reporting requeriments to the multisectorial coordinating mechanism(s) defined?	YES	NO	NO	YES	YES	NO
	1.4 Are there sufficient leadership capacities within AMR coordination and governance mechanism(s).	YES	NO	NO	YES	YES	NO
	1.4.1 Do committee members have the requiered leadership skills?	YES	NO	YES	YES	YES	NO
	1.5 Are mechanisms established to promote teamwork?	YES	NO	NO	YES	YES	NO
% Acomplishment		94.7368	15.7895	21.0526	89.4737	89.4737	15.7895
2. Prioritize Activities
	2.1 Has an assessment of the current AMR situation and progress in AMR NAP implementation been undertaken.	YES	NO	YES	YES	YES	NO
	2.1.2 Has a situational analysis/SWOT analysis/stakeholder analysis been undertaken?	YES	NO	NO	YES	YES	NO
	2.1.3 Were any AMR-related data considered-including TrACSS submissions from the country?	YES	NO	YES	NO	YES	NO
	2.2 Have overall goals been identified for NAP implementation for the short, medium and long term.	YES	NO	YES	YES	YES	NO
	2.3 Has an initial list of key activities been identified based on the existing NAP AMR?	YES	NO	YES	YES	YES	NO
	2.3.1 Does the list of activities align with the current situation.	YES	NO	NO	YES	YES	NO
	2.3.2 Does the list of activities align with guidance on minimum requeriments for various technical areas where it is available?	YES	NO	YES	YES	YES	NO
	2.4 Has a final list of prioritized activities for implementation been defined?	YES	NO	YES	YES	YES	NO
	2.4.1 Has the scope been defined, including the timeframe for implementation?	YES	NO	YES	YES	YES	NO
	2.4.2 Was an evaluation method used?	yes	NO	NO	YES	NO	NO
	2.4.3 Were the activities prioritized through an inclusive consultative process?	YES	NO	NO	YES	YES	NO
	2.4.4 Does the final list include activities that are a necessary first step for other activities?	YES	NO	YES	YES	YES	NO
	2.4.5 Have the interdependencies of activities benn considered?	YES	NO	YES	YES	YES	NO
	2.4.6 Have existing resources and the technical capacity to implement the activities been considered in the priorizarion exercise?	YES	NO	YES	YES	YES	NO
% Acomplishment		100	0	71.4286	92.8571	92.8571	0
3. Cost the Operation Plan
	3.1 Has a prioritized operational plan been developed?	YES	YES	NO	YES	YES	YES
	3.2 Has an operational plan been developed that includes prioritized activities, responsible entity, unit and quarantity of the activity/sub-activity, implemnetation level (nationa/subnational) (optional), timeline and monitoring indicators (s)?		YES	NO	YES	YES	YES
	3.3. Has a costing and budgesting process been decided on?	YES	YES	NO	YES	YES	YES
	3.3.1 To fill in one costing module together; or	YES	YES	NO	YES	YES	YES
	3.3.2 To fill in multiple costing modules (at the ministry or department level) and consolidate these afterwards using a modular identified.	YES	YES	NO	YES	YES	YES
	3.4 If a modular approach is taken, have costing coordinators and a lead been identified?	YES	YES	NO	YES	YES	YES
	3.4.1 Has the costing and budgeting tool been filled in?	YES	YES	NO	YES	YES	NO
	3.4.2 NAP entry tab.	YES	YES	NO	YES	YES	YES
	3.4.3 Basic inputs tab.	YES	YES	NO	YES	YES	YES
	3.4.4 Detailed activities and costing matrix.	YES	YES	YES	NO	YES	YES
	3.4.5 Funding sources.	YES	YES	YES	NO	YES	YES
	3.4.6 Dashboards	YES	YES	YES	YES	NO	YES
	3.4.7 Export files.	YES	YES	YES	YES	NO	NO
	3.5 If a modular approch is taken, have modules been consolidated using the module consolidator tool?	YES	YES	NO	YES	NO	NO
% Acomplishment		92.8571	100	28.5714	85.7143	78.5714	78.5714
4. Mobilize Resources
	4.1 Have the funding gaps for implementing the operational plan been identified?	YES	NO	YES	YES	YES	NO
	4.1.1 Has it been determinated wich activities are already funded?	YES	NO	YES	YES	YES	NO
	4.1.2 Has it been determinated wich activities are funding gap?	YES	NO	YES	YES	YES	NO
	4.2 Has a funding map been developed?	YES	NO	NO	YES	YES	NO
	4.2.1 Does the map include both existing and potential funders?	YES	NO	NO	YES	YES	NO
	4.2.2 Are funders indentified by strtegic objective of the NAP?	YES	NO	NO	YES	YES	NO
	4.3 Has an investment case or advocacy plan been developed to present to existing and/ or potential funders?	YES	NO	NO	YES	YES	NO
	4.4 Have existing and/ or potentional funders been approached?	YES	NO	YES	NO	YES	NO
	4.5 Have activities been reprioritized based on resource mapping and mobilization efforts?	YES	NO	YES	NO	YES	NO
	4.6 Have any innovative approaches been identified for potential funding of selected priority activities (optional)?	YES	NO	YES	NO	NO	NO
% Acomplishment		100	0	60	70	90	0
5. Implement Prioritized Activities
	5.1 Have technical guidance and resources been identified to support implementation of NAP on AMR operational plan activities? If so, for which of the following areas?
	5.1.2 Awareness an education.	YES	NO	NO	YES	YES	NO
	5.1.3 Surveillance, laboratory and research.	YES	NO	NO	YES	YES	NO
	5.1.4 Preventing infections (including IPC, immunization and WASH).	YES	NO	YES	YES	YES	NO
	5.1.5 Optimised use of antimicrobials.	YES	NO	YES	YES	YES	NO
	5.1.6 Research and development	NO	NO	NO	NO	NO	NO
	5.2 Is additional technical capacity needed to implement planned activities and utilize recommended technical guidance and resources?	YES	YES	YES	YES	YES	YES
	5.3 Have potential bottlenecks been identified for each technical area and activities?	YES	NO	YES	YES	YES	NO
	5.4 Have strategies been identified and implemented to optimize resources and technical capacities and sustain activities for each technical area?	YES	NO	NO	YES	YES	NO
% Acomplishment		87.5	12.5	50	87.5	87.5	12.5
6. Monitor and Evaluate
	6.1 Have AMR activities that are being implemented by others health programms been identified?	YES	NO	YES	YES	YES	NO
	6.1.1 If these activities are already being monitored by others programmes, has the data been collected for integration within the AMR M&E framework?	YES	NO	NO	YES	NO	NO
	6.2 Is the country's AMR M&E system established and resourced for tracking progress on NAP AMR operational plan implementation?	YES	NO	NO	YES	NO	NO
	6.2.1 Is the data reviewed regulary (annually or bienially)?	YES	NO	NO	YES	NO	NO
	6.3 Is the monitoring data used by the multisectoral coordinating mechanism(s) and/ or TWG (s) for decision-making to adjust implementation?	YES	NO	NO	YES	YES	NO
	6.4 Has a communication strategy been developed to regulary communicate on NAP AMR implementation progress to national decision-makers, external stakeholders as well as the public?	YES	NO	NO	YES	YES	NO
	6.4.1 Does the strategy include risk-based communication strategies for informing stakeholders on AMR issues during outbreaks and epidemics?	YES	NO	NO	NO	NO	NO
% Acomplishment		100	0	14.2857	85.7143	42.8571	0
TABLE 1. SUMMARY CHECKLIST FOR SIX STEPS FOR SUSTAINABLE IMPLEMENTATION OF NAPS ON AMR
